# Supplementary material for: Unraveling the Impact of COVID-19 on Rheumatoid Arthritis: Insights from Two Romanian Hospitals—Preliminary Results
Source: Biomedicines. 2024 Sep 21;12(9):2145. doi: 10.3390/biomedicines12092145 (PMC11430409; doi:10.3390/biomedicines12092145)
Supplement: Supplementary file 1 [file biomedicines-12-02145-s001.zip]

Archive with 1 entries (1 files):
- biomedicines-3154717-supplementary.pdf
